# Supplementary material for: Generation of Transcript Length Variants and Reprogramming of mRNA Splicing During Atherosclerosis Progression in ApoE-Deficient Mice
Source: Biomedicines. 2024 Nov 26;12(12):2703. doi: 10.3390/biomedicines12122703 (PMC11672872; doi:10.3390/biomedicines12122703)
Supplement: Supplementary file 1 [file biomedicines-12-02703-s001.zip]

Archive with 1 entries (1 files):
- biomedicines-3243757-supplementary.pdf
